# Supplementary material for: Is there a nitrogen fertilizer threshold emitting less N2O with the prerequisite of high wheat production?
Source: PLoS One. 2018 Aug 28;13(8):e0202343. doi: 10.1371/journal.pone.0202343 (PMC6112623; doi:10.1371/journal.pone.0202343)
Supplement: S1 Table — (XLSX) [file pone.0202343.s001.xlsx]

## Sheet: Soil temperature and moisture c
Soil temperature and soil moisture content during the 2014/2015 growing season
Days After Sowing （d）	7	14	21	28	35	42	49	56	63	70	119	126	140	147	161	175
Soil Temperature(℃)	20.5	19.6	18.56	13.4	8.25	13.16	9.625	11.375	10.625	15.25	18.567	18.5	22.25	27.5	19.25	19.6
Soil Moisture Content(%)	18.66	10.22	19.11	23.7	22.48	21.52	16.94	15.59	13.91	17.26	22	19.74	20.79	17.7	19.91	18.23
