# Supplementary material for: Is there a nitrogen fertilizer threshold emitting less N2O with the prerequisite of high wheat production?
Source: PLoS One. 2018 Aug 28;13(8):e0202343. doi: 10.1371/journal.pone.0202343 (PMC6112623; doi:10.1371/journal.pone.0202343)
Supplement: S2 Table — (XLSX) [file pone.0202343.s002.xlsx]

## Sheet: net GWP Fluxes
Seasonal net GWP flux during 2014/2015 growing season.(mg m-2 h-1）
Treatments	Days After Sowing（d）
	7	14	21	28	35	42	49	56	63	70	119	126	140	147	161	175
0N	8.64784	9.42217	7.37141	24.5609	7.62193	12.2761	6.71623	6.94782	11.7632	5.67371	6.94941	3.62719	2.62698	4.2984	1.94509	10.0226
LN	9.97428	10.9458	8.99254	42.8621	10.1444	16.146	4.73881	7.03842	8.82475	6.5448	4.51671	3.48038	2.99557	7.68084	16.6677	4.78551
MN	13.1876	8.5092	7.45515	53.4079	12.2526	11.8626	7.9145	8.23586	8.50972	7.83738	4.5518	3.71203	3.95217	8.85038	3.98564	5.18439
HN	11.1551	13.1159	10.2143	71.4661	11.0525	13.2503	8.25058	7.95299	6.53681	7.32492	11.7212	5.31056	16.1836	9.1326	30.2579	12.8592
	Standard deviation (SD)
Treatments	Days After Sowing（d）
	7	14	21	28	35	42	49	56	63	70	119	126	140	147	161	175
0N	1.1551	0.538955	0.125945	0.364415	0.184902	0.0247039	0.944707	1.564	0.759132	0.0890195	1.04477	0.16492	0.141927	1.28342	0.151718	0.840228
LN	0.217103	2.61107	0.139145	0.865801	0.055597	0.808608	0.105009	3.55478	1.0561	0.44233	0.285401	0.134867	0.100784	0.162689	0.0631748	0.147687
MN	2.41945	2.39867	0.0483706	8.21962	0.229165	0.644195	0.0395696	1.0614	0.0907178	0.829541	0.207839	0.0504113	0.177315	0.388335	0.250824	0.337272
HN	0.647605	1.71563	0.654705	4.27915	1.59586	0.396195	0.232204	0.314355	0.282775	0.223283	0.473637	0.170127	0.864916	0.132779	0.876551	0.303564
