# Supplementary material for: Is there a nitrogen fertilizer threshold emitting less N2O with the prerequisite of high wheat production?
Source: PLoS One. 2018 Aug 28;13(8):e0202343. doi: 10.1371/journal.pone.0202343 (PMC6112623; doi:10.1371/journal.pone.0202343)
Supplement: S3 Table — (XLSX) [file pone.0202343.s003.xlsx]

## Sheet: sheet1
	Effects of different nitrogen applications on grain yields, nitrogen utilization parameters and GHG emissions of winter wheat
	Nitrogen rate（kg ha-1）	AEN (kg kg-1)	PFPN (kg kg-1)	ARN (%)	PEN (kg kg-1)	CO2（kg ha-1）	CH4（kg ha-1）	N2O（g ha-1）	EF-N2O (%)	Net GWP（kg ha-1）	GHGI
	189	13.5	33.9	43.5	30.9	16262.3	4.80	914.1	0.155	392.3	2.60
	229.5	15.1	31.9	54.6	27.7	18067.0	2.75	1065.8	0.193	386.2	2.52
	270	13.0	27.8	58.2	23.1	19896.1	9.57	1317.5	0.258	631.7	2.79
